# Supplementary material for: Cannabidiol Modulates Neuroinflammatory Markers in a PTSD Model Conducted on Female Rats
Source: Biomolecules. 2024 Oct 30;14(11):1384. doi: 10.3390/biom14111384 (PMC11591736; doi:10.3390/biom14111384)
Supplement: Supplementary file 1 [file biomolecules-14-01384-s001.zip]

Archive with 1 entries (1 files):
- biomolecules-3198081-supplementary.pdf
